# Supplementary material for: Processing and Characterization of UV Irradiated HDPE/POSS Fibers
Source: Nanomaterials (Basel). 2023 Dec 13;13(24):3131. doi: 10.3390/nano13243131 (PMC10745762; doi:10.3390/nano13243131)
Supplement: Supplementary file 1 [file nanomaterials-13-03131-s001.zip]

Archive with 1 entries (1 files):
- nanomaterials-2711237-supplementary.pdf
